# Supplementary material for: N-Formylsaccharin: A Sweet(able) Formylating Agent in Mechanochemistry
Source: Molecules. 2022 Aug 25;27(17):5450. doi: 10.3390/molecules27175450 (PMC9457594; doi:10.3390/molecules27175450)
Supplement: Supplementary file 1 [file molecules-27-05450-s001.zip]

Archive with 1 entries (1 files):
- molecules-1843403-supplementary.pdf
